# Supplementary material for: Drug Repurposing Applications to Overcome Male Predominance via Targeting G2/M Checkpoint in Human Esophageal Squamous Cell Carcinoma
Source: Cancers (Basel). 2022 Nov 28;14(23):5854. doi: 10.3390/cancers14235854 (PMC9741366; doi:10.3390/cancers14235854)
Supplement: Supplementary file 1 [file cancers-14-05854-s001.zip]

Archive with 4 entries (4 files):
- Supplementary Information.pdf
- Table S1.csv
- Table S2.csv
- Table S3.csv
