# Supplementary material for: Drug Repurposing Applications to Overcome Male Predominance via Targeting G2/M Checkpoint in Human Esophageal Squamous Cell Carcinoma
Source: Cancers (Basel). 2022 Nov 28;14(23):5854. doi: 10.3390/cancers14235854 (PMC9741366; doi:10.3390/cancers14235854)
Supplement: Supplementary file 1 [file cancers-14-05854-s001.zip › Table S1.csv]

Table S1 CMAP Drug scores
Rank	Score	Type	ID	Name	Description
8555	-99.08	cp	BRD-K93258693	GW-9662	PPAR receptor antagonist
8535	-91.22	cp	BRD-A04668240	CGP-52432	GABA receptor antagonist
8534	-91.17	cp	BRD-K84987553	MDM2-inhibitor	MDM inhibitor
8522	-88.49	cp	BRD-M07438658	lapatinib	EGFR inhibitor
8509	-86.39	cp	BRD-K55991774	BAS-09104376	HIV integrase inhibitor
8505	-85.6	cp	BRD-A29426959	carbinoxamine	Histamine receptor antagonist
8501	-85.41	cp	BRD-K29733039	deforolimus	MTOR inhibitor
8497	-85.05	cp	BRD-A48809242	IB-MECA	Adenosine receptor agonist
8491	-84.1	cp	BRD-K36258877	AZ-10417808	Caspase inhibitor
8490	-83.79	cp	BRD-K46441700	GR-55562	Serotonin receptor antagonist
8489	-83.59	cp	BRD-K59184148	SB-216763	Glycogen synthase kinase inhibitor
8488	-83.15	cp	BRD-A15914070	4-hydroxy-2-nonenal	Cytotoxic lipid peroxidation product
8477	-81.51	cp	BRD-K64857848	XMD-885	Leucine rich repeat kinase inhibitor
8468	-80.65	cp	BRD-K56450366	NSC-94258	Antineoplastic
8463	-79.75	cp	BRD-A67438293	treprostinil	Prostacyclin analog
8462	-79.6	cp	BRD-K48168960	propylthiouracil	Thyroid peroxidase inhibitor
8453	-78.84	cp	BRD-K19416115	sitagliptin	Dipeptidyl peptidase inhibitor
8451	-78.81	cp	BRD-A36267905	buphenine	Adrenergic receptor agonist
8447	-78.26	cp	BRD-A23290232	westcort	Glucocorticoid receptor agonist
8446	-78.22	cp	BRD-K21672174	RO-28-1675	Glucokinase activator
8440	-77.67	cp	BRD-K66766661	17-beta-estradiol	Estrogen receptor agonist
8437	-77.57	cp	BRD-A51393488	noscapine	Bradykinin receptor antagonist
8436	-77.48	cp	BRD-K94325918	kinetin-riboside	Apoptosis stimulant
8434	-77.11	cp	BRD-K08273968	griseofulvin	Tubulin inhibitor
8431	-76.62	cp	BRD-A13133631	fluorometholone	Glucocorticoid receptor agonist
8430	-76.58	cp	BRD-K34092021	arvanil	TRPV agonist
8424	-75.42	cp	BRD-K35687265	ON-01910	PLK inhibitor
8420	-74.52	cp	BRD-K62363391	dapsone	Bacterial antifolate
8416	-74.44	cp	BRD-A14985772	ascorbyl-palmitate	antioxidant
8410	-73.86	cp	BRD-A98702003	carbenoxolone	11-beta-HSD1 inhibitor
8409	-73.69	cp	BRD-A03359064	ICI-89406	Adrenergic receptor antagonist
8407	-73.57	cp	BRD-K30189597	SYK-inhibitor	SYK inhibitor
8403	-72.91	cp	BRD-A09062839	amylocaine	Local anesthetic
8400	-72.74	cp	BRD-K56614220	clofazimine	GK0582 inhibitor
8399	-72.44	cp	BRD-A41250306	cyclopenthiazide	Thiazide diuretic
8393	-71.85	cp	BRD-K86873305	piperacillin	Bacterial cell wall synthesis inhibitor
8391	-71.71	cp	BRD-K17497770	butein	EGFR inhibitor
8390	-71.58	cp	BRD-A15435692	BMY-14802	Sigma receptor antagonist
8382	-71.32	cp	BRD-A59808129	guggulsterone	Cholesterol inhibitor
8374	-70.32	cp	BRD-K17294426	clebopride	Dopamine receptor antagonist
8373	-70.27	cp	BRD-K33396764	alpha-linolenic-acid	Omega 3 fatty acid stimulant
8366	-69.73	cp	BRD-A52282606	lacidipine	Calcium channel blocker
8364	-69.24	cp	BRD-K14550461	doxercalciferol	Vitamin D receptor agonist
8361	-69.02	cp	BRD-K22096725	ALW-II-49-7	Ephrin inhibitor
8360	-68.87	cp	BRD-K47717570	NBQX	Glutamate receptor antagonist
8344	-66.93	cp	BRD-A24228527	ofloxacin	Bacterial DNA gyrase inhibitor
8340	-65.98	cp	BRD-K29673530	hypericin	Tyrosine kinase inhibitor
8339	-65.81	cp	BRD-A06784547	MRS-1334	Adenosine receptor antagonist
8338	-65.64	cp	BRD-K72264770	QW-BI-011	Histone lysine methyltransferase inhibitor
8337	-65.53	cp	BRD-K96670504	lonidamine	Glucokinase inhibitor
8335	-64.69	cp	BRD-A43974575	tranylcypromine	Monoamine oxidase inhibitor
8331	-64.07	cp	BRD-K17415526	tyrphostin-AG-835	Protein tyrosine kinase inhibitor
8327	-63.59	cp	BRD-K85383046	IAA-94	Chloride channel blocker
8325	-63.45	cp	BRD-K89708791	rifaximin	RNA synthesis inhibitor
8319	-62.71	cp	BRD-K20755323	SA-792728	Sphingosine kinase inhibitor
8317	-62.5	cp	BRD-A55484088	BNTX	Opioid receptor antagonist
8310	-61.78	cp	BRD-K37720887	SB-525334	TGF beta receptor inhibitor
8303	-60.72	cp	BRD-K98426715	tubacin	HDAC inhibitor
8302	-60.71	cp	BRD-K03406345	azacitidine	DNA methyltransferase inhibitor
8299	-60.35	cp	BRD-K99451608	lopinavir	HIV protease inhibitor
8293	-59.72	cp	BRD-K64785675	TG100-115	-666
8291	-59.48	cp	BRD-K11905747	spectinomycin	Bacterial 30S ribosomal subunit inhibitor
8283	-58.65	cp	BRD-K74430258	1,2-dichlorobenzene	Hepatotoxicant
8279	-58.54	cp	BRD-K43245338	MDL-28170	Calpain inhibitor
8274	-58.32	cp	BRD-A65440446	cimaterol	Adrenergic receptor agonist
8264	-57.41	cp	BRD-K48427617	U-0124	MEK inhibitor
8259	-56.92	cp	BRD-K20338176	cefaclor	Bacterial cell wall synthesis inhibitor
8251	-55.79	cp	BRD-K28360340	TW-37	BCL inhibitor
8249	-55.76	cp	BRD-K15933101	ropinirole	Dopamine receptor agonist
8244	-55.48	cp	BRD-K05151076	ZK-164015	Estrogen receptor antagonist
8230	-54.53	cp	BRD-A80775386	hyperforin	Cyclooxygenase inhibitor
8226	-54.06	cp	BRD-K83636919	entacapone	Catechol O methyltransferase inhibitor
8219	-53.53	cp	BRD-K77998258	ganglioside	SRC activator
8218	-53.26	cp	BRD-A75478957	PD-166793	Metalloproteinase inhibitor
8209	-52.45	cp	BRD-K32795028	1-benzylimidazole	Thromboxane synthase inhibitor
8207	-52.18	cp	BRD-A64228451	terreic-acid	BTK inhibitor
8201	-51.42	cp	BRD-K61097567	SB-218795	Tachykinin antagonist
8198	-51.04	cp	BRD-K49519092	immethridine	Histamine receptor agonist
8197	-50.97	cp	BRD-A44551378	LFM-A12	EGFR inhibitor
8186	-50.3	cp	BRD-K28453807	nitrocaramiphen	Cholinergic receptor antagonist
8183	-49.99	cp	BRD-K91696562	orantinib	FGFR inhibitor
8179	-49.91	cp	BRD-K63151507	MNITMT	Lymphocyte inhibitor
8180	-49.91	cp	BRD-A17819071	gedunin	HSP inhibitor
8177	-49.59	cp	BRD-A70083328	secnidazole	Acetylcholinesterase inhibitor
8170	-48.86	cp	BRD-A18620900	estriol	Estrogen receptor agonist
8165	-48.51	cp	BRD-K84266862	BRL-50481	Phosphodiesterase inhibitor
8166	-48.51	cp	BRD-K10573841	tunicamycin	GLCNAC phosphotransferase inhibitor
8156	-47.85	cp	BRD-K23922020	arecaidine	Acetylcholine receptor agonist
8155	-47.59	cp	BRD-K28168037	fenretinide	Apoptosis stimulant
8150	-47.11	cp	BRD-K12994359	valdecoxib	Cyclooxygenase inhibitor
8146	-46.96	cp	BRD-K83963101	MLN-8054	Aurora kinase inhibitor
8144	-46.95	cp	BRD-K15588452	R-96544	Serotonin receptor antagonist
8135	-46.37	cp	BRD-A01295252	trans-7-hydroxy-pipat	Dopamine receptor ligand
8134	-46.2	cp	BRD-A44090213	indoprofen	Cyclooxygenase inhibitor
8132	-46.15	cp	BRD-K63150726	JTE-907	Cannabinoid receptor inverse agonist
8128	-46.04	cp	BRD-K20986251	lithocholic-acid	FXR antagonist
8127	-46.03	cp	BRD-A83326220	brazilin	Nitric oxide production inhibitor
8119	-45.12	cp	BRD-K04146668	GW-441756	Growth factor receptor inhibitor
8116	-44.88	cp	BRD-K26241953	piceatannol	SYK inhibitor
8110	-44.74	cp	BRD-K02607075	tubocurarine	Acetylcholine receptor antagonist
8109	-44.63	cp	BRD-K33583600	isoliquiritigenin	Guanylate cyclase activator
8108	-44.49	cp	BRD-K28120222	parthenolide	NFkB pathway inhibitor
8107	-44.43	cp	BRD-K02265150	amoxapine	Norepinephrine reuptake inhibitor
8106	-44.41	cp	BRD-A66199457	asiaticoside	Antineoplastic
8105	-44.4	cp	BRD-K93188295	ARC-239	Adrenergic receptor antagonist
8104	-44.29	cp	BRD-A67862938	naftidrofuryl	Adrenergic receptor antagonist
8100	-43.92	cp	BRD-K06080977	eicosatetraynoic-acid	Cyclooxygenase inhibitor
8098	-43.72	cp	BRD-K89839824	raltitrexed	Thymidylate synthase inhibitor
8095	-43.5	cp	BRD-K27665173	D-64406	PDGFR receptor inhibitor
8088	-43.12	cp	BRD-K16444452	ibudilast	Leukotriene receptor antagonist
8082	-42.59	cp	BRD-A74667430	etodolac	Cyclooxygenase inhibitor
8080	-42.54	cp	BRD-A83855350	naltrexone	Opioid receptor antagonist
8079	-42.44	cp	BRD-K15402119	huperzine-a	Acetylcholinesterase inhibitor
8078	-42.42	cp	BRD-K99411983	lumicolchicine	Colchicine isomer, non-binder of microtubules
8074	-42.22	cp	BRD-A95939040	sertaconazole	Sterol demethylase inhibitor
8071	-42.02	cp	BRD-K43164539	cholic-acid	Bile acid
8067	-41.82	cp	BRD-K59633790	VU-0420363-1	SARS coronavirus 3C-like protease inhibitor
8065	-41.77	cp	BRD-K92991072	PAC-1	Caspase activator
8063	-41.73	cp	BRD-K15262564	mupirocin	Isoleucyl-tRNA synthetase inhibitor
8057	-41.32	cp	BRD-K72895815	SSR-69071	Leukocyte elastase inhibitor
8053	-41.15	cp	BRD-K95435023	PHA-665752	c-Met inhibitor
8052	-41.03	cp	BRD-A92439610	triamcinolone	Glucocorticoid receptor agonist
8049	-40.92	cp	BRD-K11634954	GBR-13069	Dopamine uptake inhibitor
8048	-40.9	cp	BRD-K63979671	etifenin	Compound used in hepatobiliary scans of the liver
8043	-40.51	cp	BRD-K08996725	zolantidine	Histamine receptor antagonist
8040	-40.39	cp	BRD-K05653692	DL-PDMP	Glucosyltransferase inhibitor
8037	-40.09	cp	BRD-K03981224	ethisterone	Progestogen hormone
8035	-40.08	cp	BRD-A20589515	dihydroxyphenylglycine	Glutamate receptor agonist
8036	-40.08	cp	BRD-K32584078	BML-257	AKT inhibitor
8032	-39.96	cp	BRD-K19111024	clofibric-acid	PPAR receptor agonist
8027	-39.54	cp	BRD-A06390036	hydroquinidine	Antiarrhythmic
8023	-39.35	cp	BRD-K67298865	SB-431542	TGF beta receptor inhibitor
8020	-39.19	cp	BRD-K37618799	MRS-1220	Adenosine receptor antagonist
8017	-39.02	cp	BRD-K16233984	eriochrome-black-t	Azo dye
8015	-38.95	cp	BRD-A73605923	mocimycin	Protein synthesis inhibitor
8012	-38.67	cp	BRD-K74514084	pazopanib	KIT inhibitor
8007	-38.44	cp	BRD-A50737080	CGK-733	ATR kinase inhibitor
8004	-37.97	cp	BRD-K55424922	anpirtoline	Serotonin receptor agonist
8001	-37.69	cp	BRD-A31312900	montelukast	Leukotriene receptor antagonist
7986	-36.72	cp	BRD-K66175015	afatinib	EGFR inhibitor
7978	-36.34	cp	BRD-K43764301	dexketoprofen	Cyclooxygenase inhibitor
7974	-36.13	cp	BRD-K52721684	PCO-400	Potassium channel activator
7973	-36.11	cp	BRD-K72816382	cinalukast	Leukotriene receptor antagonist
7971	-36.01	cp	BRD-K11911061	GR-127935	Serotonin receptor antagonist
7969	-35.86	cp	BRD-K01779529	fluoropyruvate	Pyruvate dehydrogenase kinase inhibitor
7964	-35.49	cp	BRD-K12002134	megestrol	progesterone receptor agonist
7963	-35.44	cp	BRD-K30990140	FR-122047	Cyclooxygenase inhibitor
7957	-35.24	cp	BRD-A24429032	HEAT	Adrenergic receptor antagonist
7945	-34.07	cp	BRD-K31912990	CGP-71683	Neuropeptide receptor antagonist
7942	-33.95	cp	BRD-K12762134	XAV-939	Tankyrase inhibitor
7940	-33.87	cp	BRD-A17065207	brefeldin-a	Protein synthesis inhibitor
7934	-33.54	cp	BRD-K31238592	devazepide	CCK receptor antagonist
7933	-33.25	cp	BRD-A54029483	IRL-2500	Endothelin receptor antagonist
7931	-33.11	cp	BRD-A43974499	reboxetine	Adrenergic receptor antagonist
7928	-32.95	cp	BRD-A88774919	doxycycline	Bacterial 30S ribosomal subunit inhibitor
7921	-32.63	cp	BRD-A39522003	OMDM-2	FAAH inhibitor
7919	-32.4	cp	BRD-A97104540	fenoterol	Adrenergic receptor agonist
7918	-32.3	cp	BRD-A62035778	scopolamine	Acetylcholine receptor antagonist
7916	-32.27	cp	BRD-A91555231	norepinephrine	Adrenergic receptor agonist
7915	-32.19	cp	BRD-K67013324	luzindole	Melatonin receptor antagonist
7914	-32.18	cp	BRD-K09859624	methantheline	Acetylcholine receptor antagonist
7906	-31.89	cp	BRD-K39746403	erythromycin	NFkB pathway inhibitor
7903	-31.73	cp	BRD-K09416995	lovastatin	HMGCR inhibitor
7892	-31.18	cp	BRD-A62890442	3-methyl-GABA	GABA aminotransferase activator
7893	-31.18	cp	BRD-K36198571	WAY-170523	Metalloproteinase inhibitor
7886	-30.69	cp	BRD-K03319035	maprotiline	Norepinephrine reuptake inhibitor
7882	-30.47	cp	BRD-K94832621	Y-134	Estrogen receptor antagonist
7872	-29.74	cp	BRD-K80431395	triciribine	AKT inhibitor
7871	-29.72	cp	BRD-K91601245	mercaptopurine	Immunosuppressant
7870	-29.62	cp	BRD-K60690191	MPEP	Glutamate receptor antagonist
7869	-29.59	cp	BRD-K51730347	diphencyprone	Immunostimulant
7868	-29.51	cp	BRD-K31699485	DMEOB	glutamate receptor modulator
7861	-29.17	cp	BRD-K08806317	timolol	Adrenergic receptor antagonist
7860	-29.03	cp	BRD-K19295594	gossypol	BCL inhibitor
7858	-28.94	cp	BRD-K20152659	gamma-homolinolenic-acid	Cholesterol inhibitor
7856	-28.85	cp	BRD-K43796186	benzyl-quinazolin-4-yl-amine	EGFR inhibitor
7853	-28.52	cp	BRD-K86727142	embelin	HCV inhibitor
7848	-28.17	cp	BRD-K61192372	capecitabine	DNA synthesis inhibitor
7843	-27.78	cp	BRD-K46435977	valaciclovir	DNA polymerase inhibitor
7830	-27.01	cp	BRD-K84895041	BMY-45778	IP1 prostacyclin receptor agonist
7826	-26.37	cp	BRD-A32836748	leu-enkephalin	Opioid receptor agonist
7818	-26.16	cp	BRD-A85587465	bemesetron	Serotonin receptor antagonist
7813	-25.94	cp	BRD-K34608650	BRD-K34608650	Cannabinoid receptor agonist
7809	-25.7	cp	BRD-K76872913	benzanthrone	Aromatic hydrocarbon derivative
7806	-25.57	cp	BRD-K50859149	sulfafurazole	Bacterial antifolate
7802	-25.34	cp	BRD-K54330070	SB-202190	p38 MAPK inhibitor
7799	-25.31	cp	BRD-K97799481	theophylline	Adenosine receptor antagonist
7794	-25.1	cp	BRD-K37846922	3,3'-diindolylmethane	CHK inhibitor
7793	-25.09	cp	BRD-K93480852	KN-93	Calcium-calmodulin dependent protein kinase inhibitor
7791	-25.04	cp	BRD-K71731651	PNU-120596	Acetylcholine receptor agonist
7788	-24.83	cp	BRD-A42346008	metanephrine	Epinephrine metabolite
7774	-24.37	cp	BRD-K47659338	EMD-386088	Serotonin receptor agonist
7773	-24.35	cp	BRD-K06024458	n-arachidonyl-GABA	cannabinoid receptor agonist
7772	-24.32	cp	BRD-A98378129	talniflumate	Cyclooxygenase inhibitor
7769	-24.24	cp	BRD-K63533170	AM-630	Cannabinoid receptor antagonist
7766	-24.1	cp	BRD-K46384212	o-3M3FBS	phospholipase activator
7765	-24.04	cp	BRD-K36737713	AG-957	Protein tyrosine kinase inhibitor
7762	-23.81	cp	BRD-K72029282	probucol	Atherogenesis inhibitor
7760	-23.7	cp	BRD-K85925969	zalcitabine	Nucleoside reverse transcriptase inhibitor
7755	-23.62	cp	BRD-K43330982	JTE-013	Lysophospholipid receptor antagonist
7751	-23.57	cp	BRD-K94887716	TFMPP	Serotonin receptor agonist
7752	-23.57	cp	BRD-A34205397	suloctidil	Adrenergic receptor antagonist
7747	-23.49	cp	BRD-K16664969	GTP-14564	FLT3 inhibitor
7745	-23.37	cp	BRD-K02867583	minaprine	Serotonin reuptake inhibitor
7744	-23.26	cp	BRD-K13571841	pepstatin	Aspartic protease inhibitor
7743	-23.15	cp	BRD-K13819402	desoxypeganine	Acetylcholinesterase inhibitor
7740	-22.97	cp	BRD-K50495309	SRC-kinase-inhibitor-I	SRC inhibitor
7738	-22.9	cp	BRD-K62965247	tipifarnib-P2	farnesyltransferase inhibitor
7737	-22.87	cp	BRD-K51918615	iodophenpropit	Histamine receptor antagonist
7734	-22.77	cp	BRD-K74763371	bosentan	Endothelin receptor antagonist
7732	-22.68	cp	BRD-K59037100	oxybenzone	Lipase inhibitor
7730	-22.64	cp	BRD-U44618005	WH-4023	SRC inhibitor
7729	-22.53	cp	BRD-K14200658	syrosingopine	Vesicular monoamine transporter inhibitor
7728	-22.48	cp	BRD-A79803969	memantine	Glutamate receptor antagonist
7723	-22.21	cp	BRD-K26373640	IKK-2-inhibitor	IKK inhibitor
7713	-21.87	cp	BRD-K89626439	sirolimus	MTOR inhibitor
7712	-21.8	cp	BRD-K01624546	docosatrienoic-acid	LTB4 inhibitor
7708	-21.64	cp	BRD-A17448384	beclometasone	Glucocorticoid receptor agonist
7707	-21.59	cp	BRD-A97479839	piperidolate	Acetylcholine receptor antagonist
7706	-21.51	cp	BRD-A04327189	synephrine	Adrenergic receptor agonist
7705	-21.46	cp	BRD-K68873215	phosphodiesterase-V-inhibitor-II	Phosphodiesterase inhibitor
7703	-21.4	cp	BRD-K88677950	PD-198306	MAP kinase inhibitor
7702	-21.29	cp	BRD-K79930101	GW-583340	EGFR inhibitor
7699	-21.23	cp	BRD-K17743697	KB-R7943	Sodium/calcium exchange inhibitor
7693	-21.04	cp	BRD-A22844106	tenoxicam	Cyclooxygenase inhibitor
7692	-21.01	cp	BRD-A41304429	practolol	Adrenergic receptor antagonist
7691	-20.98	cp	BRD-K71430621	clobenpropit	Histamine receptor antagonist
7690	-20.93	cp	BRD-A95445494	maackiain	Sodium/glucose cotransporter inhibitor
7687	-20.85	cp	BRD-A61858259	CAY-10415	Insulin sensitizer
7677	-20.44	cp	BRD-K69556541	ryanodine	Calcium channel blocker
7668	-20.15	cp	BRD-A09467419	mebeverine	Acetylcholine receptor antagonist
7661	-19.74	cp	BRD-A09472452	flecainide	Sodium channel blocker
7660	-19.7	cp	BRD-K73838513	cinacalcet	Calcium channel activator
7657	-19.63	cp	BRD-K21520694	sulfacetamide	PABA antagonist
7655	-19.62	cp	BRD-K68341547	W-9	Calmodulin antagonist
7654	-19.56	cp	BRD-K98548675	parthenolide	NFkB pathway inhibitor
7653	-19.55	cp	BRD-K03670461	tyrphostin-AG-82	EGFR inhibitor
7651	-19.52	cp	BRD-K48923948	BMS-641988	Androgen receptor antagonist
7649	-19.49	cp	BRD-A35511923	L-803087	Somatostatin receptor agonist
7645	-19.3	cp	BRD-K60460488	nelfinavir	HIV protease inhibitor
7641	-19.2	cp	BRD-K60923938	veratridine	Sodium channel activator
7640	-19.17	cp	BRD-K06198550	isorotenone	Mitochondrial complex I inhibitor
7639	-19.16	cp	BRD-K94353609	fluocinolone	Glucocorticoid receptor agonist
7633	-19.04	cp	BRD-K42573370	avrainvillamide-analog-2	nucleophosmin inhibitor
7630	-18.93	cp	BRD-K50866992	tropisetron	Serotonin receptor antagonist
7628	-18.89	cp	BRD-K09764130	mead-ethanolamide	Cannabinoid receptor agonist
7627	-18.87	cp	BRD-K92446736	zatebradine	HCN channel blocker
7625	-18.82	cp	BRD-K05673000	dicloxacillin	Bacterial cell wall synthesis inhibitor
7620	-18.66	cp	BRD-K02113016	olaparib	PARP inhibitor
7621	-18.66	cp	BRD-A92826379	lupanine	Sodium channel blocker
7618	-18.61	cp	BRD-K05395900	nicotine	Acetylcholine receptor agonist
7612	-18.46	cp	BRD-K40892394	AR-C133057XX	Nitric oxide synthase inhibitor
7610	-18.41	cp	BRD-K94649603	taxifolin	Opioid receptor antagonist
7609	-18.38	cp	BRD-A09161221	nomilin	HSP inhibitor
7603	-18.17	cp	BRD-A69636825	diltiazem	Calcium channel blocker
7601	-18.05	cp	BRD-A74771556	nikkomycin	Chitin inhibitor
7597	-17.73	cp	BRD-K48300629	zonisamide	Sodium channel blocker
7596	-17.7	cp	BRD-K07888196	tyrphostin-AG-538	IGF-1 inhibitor
7594	-17.66	cp	BRD-K97330509	SRC-kinase-inhibitor-II	SRC inhibitor
7591	-17.6	cp	BRD-A17428743	BW-723C86	Serotonin receptor agonist
7585	-17.44	cp	BRD-K52620403	STO-609	Calmodulin antagonist
7584	-17.39	cp	BRD-K35531059	molsidomine	Guanylyl cyclase activator
7583	-17.36	cp	BRD-K02275692	cefotiam	Bacterial cell wall synthesis inhibitor
7580	-17.29	cp	BRD-K50311478	tosyl-phenylalanyl-chloromethyl-ketone	Chymotrypsin inhibitor
7579	-17.2	cp	BRD-K85603128	resorcinol	Phosphodiesterase inhibitor
7574	-16.84	cp	BRD-K41051431	mecillinam	Bacterial cell wall synthesis inhibitor
7572	-16.77	cp	BRD-K63784565	BRD-K63784565	Topoisomerase inhibitor
7569	-16.72	cp	BRD-K19533706	tranilast	Angiogenesis inhibitor
7561	-16.41	cp	BRD-A10969569	ambelline	Plant alkaloid
7559	-16.4	cp	BRD-A57457122	VU-0400071-3	Glutamate receptor modulator
7553	-16.2	cp	BRD-K49519144	LY-2140023	Glutamate receptor agonist
7549	-16.09	cp	BRD-K92731339	perindopril	ACE inhibitor
7543	-15.92	cp	BRD-K59650319	YM-298198	Glutamate receptor antagonist
7540	-15.86	cp	BRD-K16508793	diazepam	Benzodiazepine receptor agonist
7538	-15.83	cp	BRD-K32755366	reserpic-acid	Norepinephrine transporter inhibitor
7539	-15.83	cp	BRD-A29644307	nomifensine	Dopamine uptake inhibitor
7536	-15.79	cp	BRD-K20995441	U-54494A	Opioid receptor agonist
7532	-15.72	cp	BRD-K97564742	mepyramine	Histamine receptor antagonist
7533	-15.72	cp	BRD-K78637815	LY-320135	Cannabinoid receptor antagonist
7527	-15.6	cp	BRD-A64479082	quinidine	Sodium channel blocker
7525	-15.54	cp	BRD-K31627533	rimexolone	Glucocorticoid receptor agonist
7522	-15.44	cp	BRD-A03623303	metoprolol	Adrenergic receptor antagonist
7517	-15.25	cp	BRD-K85242180	beta-CCP	Indoleamine 2,3-dioxygenase inhibitor
7515	-15.2	cp	BRD-K00532621	midazolam	Benzodiazepine receptor agonist
7500	-14.73	cp	BRD-K33453211	levocabastine	Histamine receptor antagonist
7498	-14.72	cp	BRD-A02180903	betamethasone	Glucocorticoid receptor agonist
7495	-14.59	cp	BRD-A52172093	VU-0413807-2	Calcium channel blocker
7494	-14.53	cp	BRD-K90885812	propantheline	Acetylcholine receptor antagonist
7491	-14.49	cp	BRD-A26845397	isamoltan	Adrenergic receptor antagonist
7489	-14.47	cp	BRD-K46212057	voriconazole	Cytochrome P450 inhibitor
7486	-14.31	cp	BRD-K70241288	L-692585	Growth hormone releasing peptide ligand agonist
7485	-14.3	cp	BRD-K06467078	corynanthine	Adrenergic receptor antagonist
7481	-14.1	cp	BRD-A45333398	periplocymarin	Apoptosis stimulant
7480	-13.97	cp	BRD-K68867920	quetiapine	Dopamine receptor antagonist
7476	-13.81	cp	BRD-K67017579	cilostazol	Phosphodiesterase inhibitor
7471	-13.66	cp	BRD-K51318897	fenbendazole	Tubulin inhibitor
7470	-13.65	cp	BRD-K16554956	PTB1	AMPK activator
7468	-13.63	cp	BRD-K64835161	BRD-K64835161	-666
7466	-13.62	cp	BRD-K33483813	actarit	Interleukin receptor agonist
7467	-13.62	cp	BRD-K26669427	WR-216174	PFMRK inhibitor
7462	-13.51	cp	BRD-A33168282	sotalol	Adrenergic receptor antagonist
7461	-13.47	cp	BRD-A83431637	resmethrin	Cytochrome P450 inhibitor
7459	-13.44	cp	BRD-A09533288	verapamil	Calcium channel blocker
7458	-13.41	cp	BRD-K92428153	mycophenolate-mofetil	Dehydrogenase inhibitor
7450	-13.22	cp	BRD-K82941592	rosuvastatin	HMGCR inhibitor
7445	-13.1	cp	BRD-A96107863	nisoldipine	Calcium channel blocker
7444	-13.09	cp	BRD-K67080878	milrinone	Phosphodiesterase inhibitor
7440	-12.97	cp	BRD-K08109516	L-701324	Glutamate receptor antagonist
7439	-12.9	cp	BRD-K91336023	mesulergine	Dopamine receptor agonist
7434	-12.81	cp	BRD-A03816571	CP-55940	Cannabinoid receptor agonist
7433	-12.76	cp	BRD-K59851896	calycanthine	GABA release inhibitor
7431	-12.73	cp	BRD-K11433652	aspirin	Cyclooxygenase inhibitor
7428	-12.55	cp	BRD-K81209512	AG-494	EGFR inhibitor
7426	-12.54	cp	BRD-K23623876	decafluorobutane	Contrast agent
7425	-12.53	cp	BRD-K03109492	NSC-663284	CDC inhibitor
7420	-12.39	cp	BRD-K42095107	daidzein	Estrogen receptor agonist
7413	-12.2	cp	BRD-K11717138	benzbromarone	Chloride channel blocker
7411	-12.16	cp	BRD-K26997899	SA-792574	Microtubule inhibitor
7410	-12.14	cp	BRD-K55034111	pefloxacin	Bacterial DNA gyrase inhibitor
7409	-12.07	cp	BRD-A82656074	naltrindole	Opioid receptor antagonist
7406	-12.02	cp	BRD-K37130656	rivaroxaban	Coagulation inhibitor
7402	-11.88	cp	BRD-K38323065	phenacetin	Cyclooxygenase inhibitor
7401	-11.83	cp	BRD-A17655518	ibuprofen	Cyclooxygenase inhibitor
7397	-11.77	cp	BRD-K67847053	guanabenz	Adrenergic receptor agonist
7396	-11.7	cp	BRD-K24538644	KUC104502N	-666
7392	-11.5	cp	BRD-A42628519	iopanoic-acid	Radiopaque medium
7390	-11.43	cp	BRD-A10420615	cyclopiazonic-acid	ATPase inhibitor
7384	-11.3	cp	BRD-K88741031	methyl-2,5-dihydroxycinnamate	EGFR inhibitor
7382	-11.29	cp	BRD-M47937986	cefatrizine	Bacterial cell wall synthesis inhibitor
7379	-11.21	cp	BRD-K63630713	etacrynic-acid	Sodium/potassium/chloride transporter inhibitor
7378	-11.16	cp	BRD-A50675702	fipronil	GABA gated chloride channel blocker
7377	-11.15	cp	BRD-A41995253	brucine	Glycine receptor antagonist
7374	-11.06	cp	BRD-A50157456	terbutaline	Adrenergic receptor agonist
7373	-11.02	cp	BRD-K93095519	SJ-172550	MDM inhibitor
7369	-10.94	cp	BRD-A53576514	orphenadrine	Acetylcholine receptor antagonist
7368	-10.88	cp	BRD-K77641333	naphazoline	Adrenergic receptor agonist
7363	-10.72	cp	BRD-K06817181	BRD-K06817181	JAK inhibitor
7362	-10.68	cp	BRD-A36318220	necrostatin-1	RIPK inhibitor
7361	-10.66	cp	BRD-K98763141	niflumic-acid	Cyclooxygenase inhibitor
7352	-10.47	cp	BRD-K77390737	xanthohumol	ATPase inhibitor
7345	-10.3	cp	BRD-K96134740	kitasamycin	Protein synthesis inhibitor
7343	-10.22	cp	BRD-K76775527	nimesulide	Cyclooxygenase inhibitor
7340	-10.18	cp	BRD-K78278890	NM-PP1	Mutant kinase inhibitor
7336	-10.11	cp	BRD-A56892734	esomeprazole	ATPase inhibitor
7337	-10.11	cp	BRD-A48570745	ivermectin	GABA receptor agonist
7338	-10.11	cp	BRD-K54704028	BAY-36-7620	Glutamate receptor antagonist
7335	-10.1	cp	BRD-K41731458	triclosan	Enoyl-[acyl-carrier-protein] reductase [NADH] inhibitor
7332	-10.04	cp	BRD-K26548821	quinpirole	Dopamine receptor agonist
7325	-9.99	cp	BRD-K92984783	melperone	Serotonin receptor antagonist
7326	-9.99	cp	BRD-K36395411	SB-206553	Serotonin receptor antagonist
7327	-9.99	cp	BRD-A33084410	5'-guanidinonaltrindole	Opioid receptor antagonist
7318	-9.84	cp	BRD-K44849676	capsazepine	TRPV agonist
7317	-9.81	cp	BRD-A89672324	CGP-55845	GABA receptor antagonist
7316	-9.79	cp	BRD-K00675675	CL-82198	Metalloproteinase inhibitor
7310	-9.66	cp	BRD-A78322124	dobutamine	Adrenergic receptor agonist
7307	-9.65	cp	BRD-A56359832	zileuton	Leukotriene inhibitor
7308	-9.65	cp	BRD-K03557653	sappanone-a	Tyrosinase inhibitor
7306	-9.62	cp	BRD-K59256312	gabexate	Serine protease inhibitor
7304	-9.6	cp	BRD-A15530910	carpindolol	Adrenergic receptor antagonist
7303	-9.58	cp	BRD-K78373679	RO-3306	CDK inhibitor
7300	-9.55	cp	BRD-A22769835	homochlorcyclizine	Antihistamine
7298	-9.47	cp	BRD-K37792168	denbufylline	Phosphodiesterase inhibitor
7292	-9.45	cp	BRD-K50384076	7,4'-dihydroxyflavone	Opioid receptor antagonist
7293	-9.45	cp	BRD-K96527333	dehydroisoandosterone	GABA receptor modulator
7294	-9.45	cp	BRD-A95513702	androsta-1,4-dien-3,17-dione	Aromatase inhibitor
7290	-9.32	cp	BRD-A72441487	stiripentol	GABA uptake inhibitor
7286	-9.25	cp	BRD-K56558538	ambroxol	Sodium channel blocker
7281	-9.17	cp	BRD-K00317371	RITA	MDM inhibitor
7279	-9.15	cp	BRD-K46142322	RS-67333	Serotonin receptor partial agonist
7276	-9.09	cp	BRD-K96119599	leucodin	Melanin inhibitor
7277	-9.09	cp	BRD-A55393291	testosterone	Androgen receptor agonist
7275	-9.06	cp	BRD-A46186775	hydrocortisone	Glucocorticoid receptor agonist
7269	-9	cp	BRD-K68437527	EMF-bca1-60	caspase inhibitor
7270	-9	cp	BRD-K19309090	SR-95639A	Acetylcholine receptor agonist
7268	-8.98	cp	BRD-K50398167	meclofenamic-acid	Cyclooxygenase inhibitor
7257	-8.78	cp	BRD-K83837640	JNJ-26854165	HDAC inhibitor
7255	-8.76	cp	BRD-A68930007	ouabain	ATPase inhibitor
7254	-8.66	cp	BRD-K88742110	BRD-K88742110	HDAC inhibitor
7251	-8.61	cp	BRD-K01663662	diphenidol	Acetylcholine receptor agonist
7249	-8.54	cp	BRD-K52075715	oxibendazole	Tubulin inhibitor
7246	-8.48	cp	BRD-A90131694	alclometasone	Glucocorticoid receptor agonist
7243	-8.47	cp	BRD-K69763916	LY-341495	Glutamate receptor antagonist
7242	-8.44	cp	BRD-K80348542	cephaeline	Protein synthesis inhibitor
7241	-8.36	cp	BRD-K57886322	fluocinonide	Glucocorticoid receptor agonist
7239	-8.31	cp	BRD-K18523449	mestanolone	Androgenic steroid
7238	-8.3	cp	BRD-A38030642	cyclosporin-a	Calcineurin inhibitor
7237	-8.29	cp	BRD-K92138166	mammea-a	other antibiotic
7229	-8.11	cp	BRD-A72066420	mifobate	PPAR receptor antagonist
7227	-8.1	cp	BRD-K41260949	valproic-acid	HDAC inhibitor
7220	-7.93	cp	BRD-K92428232	GSK-461364	PLK inhibitor
7217	-7.88	cp	BRD-K09631521	thiotepa	Cytochrome P450 inhibitor
7216	-7.86	cp	BRD-K27499107	carbacyclin	IP receptor activator
7215	-7.83	cp	BRD-A32949107	MRS-1845	Calcium channel blocker
7212	-7.78	cp	BRD-K77925998	quipazine	Serotonin receptor agonist
7209	-7.65	cp	BRD-A29731977	17-hydroxyprogesterone-caproate	progesterone receptor agonist
7206	-7.58	cp	BRD-K64614248	salicin	Anti-inflammatory
7203	-7.53	cp	BRD-A52326238	isogedunin	HSP inhibitor
7200	-7.51	cp	BRD-K30197592	5-methoxytryptamine	Serotonin receptor agonist
7201	-7.51	cp	BRD-K76674262	homoharringtonine	Protein synthesis inhibitor
7196	-7.48	cp	BRD-K39983086	loteprednol	Glucocorticoid receptor agonist
7194	-7.47	cp	BRD-A01346607	flumetasone	Glucocorticoid receptor agonist
7193	-7.44	cp	BRD-A34255068	rolipram	Phosphodiesterase inhibitor
7191	-7.43	cp	BRD-K34441861	moexipril	ACE inhibitor
7185	-7.33	cp	BRD-A62057054	MDL-11939	Serotonin receptor antagonist
7184	-7.31	cp	BRD-K08703257	3-amino-benzamide	PARP inhibitor
7183	-7.3	cp	BRD-K41567364	SB-334867	Orexin receptor antagonist
7182	-7.29	cp	BRD-K92049597	triamterene	Sodium channel blocker
7174	-7.18	cp	BRD-K74765201	tomelukast	Leukotriene receptor antagonist
7173	-7.17	cp	BRD-A22380646	pantoprazole	ATPase inhibitor
7170	-7.13	cp	BRD-A08709697	heliotrine	Pyrrolizidine alkaloid
7167	-7.09	cp	BRD-K20313525	rosmarinic-acid	GABA transaminase inhibitor
7163	-6.99	cp	BRD-K56700933	phenethyl-isothiocyanate	Antineoplastic
7158	-6.89	cp	BRD-K08973992	linoleic-acid	Oxidative stress inducer
7155	-6.79	cp	BRD-A37052580	physostigmine	Acetylcholinesterase inhibitor
7152	-6.77	cp	BRD-K69600043	thiethylperazine	Dopamine receptor antagonist
7142	-6.64	cp	BRD-K74402642	NSC-632839	Ubiquitin specific protease inhibitor
7141	-6.61	cp	BRD-K81855038	roxatidine	Histamine receptor antagonist
7131	-6.45	cp	BRD-K98684188	GSK-0660	PPAR receptor antagonist
7128	-6.41	cp	BRD-A51829654	BRL-15572	Serotonin receptor antagonist
7127	-6.39	cp	BRD-A87125127	3-matida	Glutamate receptor antagonist
7125	-6.37	cp	BRD-A28970875	puromycin	Protein synthesis inhibitor
7114	-6.14	cp	BRD-K79131256	albendazole	Anthelmintic
7113	-6.12	cp	BRD-K28667793	pyrazinamide	Fatty acid synthase inhibitor
7110	-6.09	cp	BRD-K91315211	betahistine	Histamine receptor agonist
7108	-6.06	cp	BRD-K37447567	hydrocotarnine	Opioid receptor antagonist
7109	-6.06	cp	BRD-K32836707	CAY-10577	Casein kinase inhibitor
7103	-5.97	cp	BRD-K67261995	adipiodone	Contrast agent
7100	-5.92	cp	BRD-K54790157	trioxsalen	DNA synthesis inhibitor
7099	-5.9	cp	BRD-K64935403	ebelactone-b	Lipase inhibitor
7095	-5.78	cp	BRD-K38305202	domperidone	Dopamine receptor antagonist
7088	-5.73	cp	BRD-K54210043	NS-1619	Calcium channel activator
7082	-5.6	cp	BRD-K89210380	biotin	Vitamin B
7083	-5.6	cp	BRD-K42679050	Y-27152	Potassium channel activator
7081	-5.59	cp	BRD-K37691127	hinokitiol	Tyrosinase inhibitor
7074	-5.51	cp	BRD-K70976396	cefoxitin	Bacterial cell wall synthesis inhibitor
7065	-5.41	cp	BRD-K84141129	VU-0400193-3	Glutamate receptor modulator
7063	-5.4	cp	BRD-K18895904	olanzapine	Dopamine receptor antagonist
7064	-5.4	cp	BRD-K47983010	BX-795	IKK inhibitor
7058	-5.32	cp	BRD-K70914287	BIBX-1382	EGFR inhibitor
7053	-5.24	cp	BRD-K41143549	BRD-K41143549	Glutamate receptor antagonist
7052	-5.22	cp	BRD-K68558722	deracoxib	Cyclooxygenase inhibitor
7047	-5.19	cp	BRD-K30867024	SB-216641	Serotonin receptor antagonist
7043	-5.11	cp	BRD-K87049188	fusaric-acid	Dopamine beta hydroxylase inhibitor
7038	-5.08	cp	BRD-K94270326	ecopipam	Dopamine receptor antagonist
7039	-5.08	cp	BRD-K33193182	methylnorlichexanthone	Aurora kinase inhibitor
7037	-5.06	cp	BRD-K60230970	MG-132	Proteasome inhibitor
7034	-5.04	cp	BRD-K70511574	sunitinib	PLK inhibitor
7032	-5.02	cp	BRD-K46137903	prednicarbate	Phospholipase activator
7031	-5.01	cp	BRD-K04923131	GSK-3-inhibitor-IX	Glycogen synthase kinase inhibitor
7027	-5	cp	BRD-K29113274	ketoconazole	Sterol demethylase inhibitor
7025	-4.97	cp	BRD-A75935363	atracurium	Acetylcholine receptor antagonist
7020	-4.93	cp	BRD-K18194590	mephentermine	Adrenergic receptor agonist
7018	-4.9	cp	BRD-K82823076	RO-15-4513	GABA benzodiazepine site receptor inverse agonist
7016	-4.89	cp	BRD-K39733634	L-161982	Prostanoid receptor antagonist
7015	-4.86	cp	BRD-A26384407	chlortalidone	Carbonic anhydrase inhibitor
7010	-4.79	cp	BRD-K65331431	retinyl	vitamin analog
7008	-4.78	cp	BRD-U86922168	QL-XII-47	BTK inhibitor
7006	-4.75	cp	BRD-K32830106	guanfacine	Adrenergic receptor agonist
7001	-4.72	cp	BRD-K48722833	iloperidone	Dopamine receptor antagonist
7002	-4.72	cp	BRD-U44700465	HG-5-88-01	Protein kinase inhibitor
7003	-4.72	cp	BRD-K12502280	TG-101348	FLT3 inhibitor
6997	-4.69	cp	BRD-K59773493	benzohydroxamic-acid	Antifungal
6988	-4.62	cp	BRD-A59215453	lobelanidine	Acetylcholine receptor antagonist
6989	-4.62	cp	BRD-K85133207	HDAC1-selective	HDAC inhibitor
6983	-4.55	cp	BRD-K84709232	caffeic-acid	Lipoxygenase inhibitor
6984	-4.55	cp	BRD-K00610438	altanserin	Serotonin receptor antagonist
6980	-4.54	cp	BRD-K54708045	nTZDpa	PPAR receptor agonist
6979	-4.53	cp	BRD-K87024524	phenelzine	Monoamine oxidase inhibitor
6975	-4.47	cp	BRD-K88871508	lisuride	Dopamine receptor agonist
6972	-4.4	cp	BRD-A08877921	cephalotaxine	Protein synthesis inhibitor
6968	-4.38	cp	BRD-K85503079	perospirone	Dopamine receptor antagonist
6966	-4.33	cp	BRD-K74501079	azithromycin	Bacterial 50S ribosomal subunit inhibitor
6964	-4.31	cp	BRD-A36217750	sulfinpyrazone	Uricosuric blocker
6962	-4.3	cp	BRD-K61691971	avrainvillamide-analog-1	nucleophosmin inhibitor
6958	-4.28	cp	BRD-K68336408	tyrphostin-AG-1478	EGFR inhibitor
6956	-4.26	cp	BRD-K94070024	depomedrol	Glucocorticoid receptor agonist
6957	-4.26	cp	BRD-K84639753	safinamide	Dopamine uptake inhibitor
6952	-4.24	cp	BRD-K66093087	FGIN-1-43	Benzodiazepine receptor agonist
6953	-4.24	cp	BRD-A55416093	colforsin	Adenylyl cyclase activator
6950	-4.22	cp	BRD-A39415247	norethisterone	Progesterone receptor agonist
6936	-4.16	cp	BRD-K32977963	eugenol	Androgen receptor antagonist
6934	-4.09	cp	BRD-K82143716	flucytosine	Antifungal
6930	-4.05	cp	BRD-K08547377	irinotecan	Topoisomerase inhibitor
6926	-4.02	cp	BRD-K68246049	TTNPB	Retinoid receptor agonist
6927	-4.02	cp	BRD-K31611373	fluprostenol	Prostanoid receptor agonist
6925	-4.01	cp	BRD-K70881766	solanine	Acetylcholinesterase inhibitor
6920	-3.98	cp	BRD-A14574269	UB-165	Acetylcholine receptor agonist
6921	-3.98	cp	BRD-K53545112	CNQX	Glutamate receptor antagonist
6917	-3.96	cp	BRD-K73395020	SA-1478088	-666
6916	-3.95	cp	BRD-K22631935	neurodazine	Neurogenesis of non-pluripotent C2C12 myoblast inducer
6912	-3.89	cp	BRD-K24994810	androstenol	GABA receptor modulator
6910	-3.88	cp	BRD-K57011718	UK-356618	Metalloproteinase inhibitor
6908	-3.83	cp	BRD-K04710043	hexamethylenebisacetamide	AKT inhibitor
6907	-3.82	cp	BRD-K95992530	Cyclo-[Arg-Gly-Asp-D-Phe-Val]	integrin antagonist
6904	-3.81	cp	BRD-K62221994	T-98475	Gonadotropin releasing factor hormone receptor antagonist
6905	-3.81	cp	BRD-A25687296	emetine	Protein synthesis inhibitor
6902	-3.8	cp	BRD-K92726801	hydrastinine	Haemostatic agent
6901	-3.79	cp	BRD-K55191674	benzylpenicillin	Penicillin binding protein inhibitor
6892	-3.69	cp	BRD-K77625572	etomoxir	Carnitine palmitoyltransferase inhibitor
6885	-3.63	cp	BRD-K13087974	4,5-dianilinophthalimide	EGFR inhibitor
6882	-3.6	cp	BRD-K94512704	spiramide	Dopamine receptor antagonist
6881	-3.59	cp	BRD-A32161980	carbetocin	Oxytocin receptor agonist
6865	-3.52	cp	BRD-A29289453	PCA-4248	Platelet activating factor receptor antagonist
6866	-3.52	cp	BRD-K55677650	CO-101244	Ionotropic glutamate receptor antagonist
6860	-3.51	cp	BRD-A77291778	cyclopentolate	Acetylcholine receptor antagonist
6858	-3.49	cp	BRD-K28346421	rifapentine	RNA polymerase inhibitor
6852	-3.45	cp	BRD-K11107424	tiotidine	Histamine receptor antagonist
6846	-3.38	cp	BRD-A56245458	reichstein	Androgen receptor antagonist
6838	-3.35	cp	BRD-K09436313	prostaglandin	Prostanoid receptor antagonist
6839	-3.35	cp	BRD-K08640512	RS-100329	Adrenergic receptor antagonist
6840	-3.35	cp	BRD-A38898897	GW-311616	Leukocyte elastase inhibitor
6841	-3.35	cp	BRD-K44067360	flufenamic-acid	Chloride channel blocker
6831	-3.31	cp	BRD-A35108200	dexamethasone	Glucocorticoid receptor agonist
6826	-3.29	cp	BRD-K82846253	repaglinide	Insulin secretagogue
6825	-3.28	cp	BRD-A29901043	KIN001-127	ITK inhibitor
6824	-3.27	cp	BRD-K89375097	pirenzepine	Acetylcholine receptor antagonist
6822	-3.25	cp	BRD-K76810206	nicergoline	Adrenergic receptor antagonist
6821	-3.24	cp	BRD-K32906660	bis-tyrphostin	EGFR inhibitor
6814	-3.18	cp	BRD-K17008822	BD-1008	Sigma receptor antagonist
6811	-3.14	cp	BRD-K90382497	GW-843682X	PLK inhibitor
6806	-3.11	cp	BRD-K07117950	imperatorin	CDK inhibitor
6804	-3.1	cp	BRD-K38477985	malonoben	Protein tyrosine kinase inhibitor
6805	-3.1	cp	BRD-A31800922	procyclidine	Acetylcholine receptor antagonist
6800	-3.08	cp	BRD-K40213712	SAL-1	Adenosine receptor antagonist
6798	-3.07	cp	BRD-K72024482	MRS-1754	Adenosine receptor antagonist
6795	-3.05	cp	BRD-A80793822	pemoline	Dopamine receptor agonist
6781	-2.96	cp	BRD-K15600710	obatoclax	BCL inhibitor
6782	-2.96	cp	BRD-K57033106	tripelennamine	Histamine receptor antagonist
6783	-2.96	cp	BRD-M00539986	formoterol	Adrenergic receptor agonist
6779	-2.93	cp	BRD-K14693417	cinchonine	P-glycoprotein inhibitor
6776	-2.92	cp	BRD-K96799727	pifithrin-mu	HSP inhibitor
6774	-2.89	cp	BRD-A62071884	siguazodan	Phosphodiesterase inhibitor
6773	-2.88	cp	BRD-A01593789	chlormadinone	5-alpha reductase inhibitor
6767	-2.85	cp	BRD-K04414442	SB-222200	Tachykinin antagonist
6768	-2.85	cp	BRD-K26818574	BIX-01294	Histone lysine methyltransferase inhibitor
6766	-2.83	cp	BRD-K68407802	KIN001-055	EGFR inhibitor
6760	-2.82	cp	BRD-K11158509	tyrphostin-B44	EGFR inhibitor
6761	-2.82	cp	BRD-K90524085	MY-5445	Phosphodiesterase inhibitor
6762	-2.82	cp	BRD-A90515964	guaifenesin	Expectorant
6756	-2.8	cp	BRD-K49865102	PD-0325901	MEK inhibitor
6754	-2.79	cp	BRD-K40227168	vinburnine	Adrenergic receptor antagonist
6751	-2.78	cp	BRD-K32744045	disulfiram	Aldehyde dehydrogenase inhibitor
6750	-2.76	cp	BRD-K19360254	ergocornine	Dopamine receptor agonist
6749	-2.75	cp	BRD-K64881305	ispinesib	Kinesin-like spindle protein inhibitor
6746	-2.72	cp	BRD-K15791587	L-733060	Tachykinin antagonist
6744	-2.71	cp	BRD-K62206109	VUF-5681	Histamine receptor antagonist
6745	-2.71	cp	BRD-K32696739	noreleagnine	Monoamine oxidase inhibitor
6735	-2.68	cp	BRD-K16977723	PP-3	EGFR inhibitor
6736	-2.68	cp	BRD-A90799790	isradipine	Calcium channel blocker
6740	-2.68	cp	BRD-A19195498	trimipramine	Norepinephrine reuptake inhibitor
6724	-2.62	cp	BRD-K49448285	bisindolylmaleimide	CDK inhibitor
6713	-2.57	cp	BRD-K48932581	cetraxate	Mucus protecting agent
6714	-2.57	cp	BRD-K88429204	pyrimethamine	Dihydrofolate reductase inhibitor
6709	-2.55	cp	BRD-K03842655	penitrem-a	Potassium channel blocker
6706	-2.53	cp	BRD-K98521173	desoxycortone	Mineralocorticoid receptor agonist
6698	-2.47	cp	BRD-A10355991	norketamine	Glutamate receptor antagonist
6694	-2.43	cp	BRD-A95696066	nisoxetine	Norepinephrine reuptake inhibitor
6690	-2.42	cp	BRD-K47150025	KI-8751	VEGFR inhibitor
6691	-2.42	cp	BRD-K39120595	bithionol	Autotaxin inhibitor
6682	-2.35	cp	BRD-A93659613	GR-89696	Opioid receptor agonist
6674	-2.29	cp	BRD-K07325606	hispidin	PKC inhibitor
6675	-2.29	cp	BRD-A84189516	baccatin-III	Paclitaxel precursor
6667	-2.26	cp	BRD-K47539947	tetradecylthioacetic-acid	Lipid peroxidase inhibitor
6668	-2.26	cp	BRD-K97309399	thiothixene	Dopamine receptor antagonist
6669	-2.26	cp	BRD-K95851186	CGP-13501	GABA receptor modulator
6670	-2.26	cp	BRD-K80639402	SB-258585	Serotonin receptor antagonist
6663	-2.22	cp	BRD-K30570479	VU-0400195-3	Glutamate receptor modulator
6664	-2.22	cp	BRD-A39290993	cyproterone	Androgen receptor antagonist
6657	-2.19	cp	BRD-A50684349	fenoldopam	Dopamine receptor agonist
6654	-2.18	cp	BRD-K01815685	indole	aryl hydrocarbon receptor agonist
6656	-2.18	cp	BRD-K80527266	triacsin-c	Adrenergic receptor antagonist
6648	-2.15	cp	BRD-A33833419	TER-14687	Inhibitor of translocation of PKCq in T cells
6649	-2.15	cp	BRD-A27554692	altrenogest	Progestogen hormone
6650	-2.15	cp	BRD-K23875128	RHO-kinase-inhibitor-III[rockout]	Rho associated kinase inhibitor
6647	-2.14	cp	BRD-K55468218	spiperone	Dopamine receptor antagonist
6641	-2.11	cp	BRD-K61217870	n-(3-acetamidophenyl)-3-chlorobenzamide	Glutamate receptor antagonist
6638	-2.09	cp	BRD-K22009844	phenprobamate	Muscle relaxant
6636	-2.08	cp	BRD-K80725821	RS-16566	Serotonin receptor antagonist
6624	-2.01	cp	BRD-K38055836	etamivan	Respiratory stimulant
6617	-1.98	cp	BRD-K95237249	probenecid	Uricosuric blocker
6613	-1.95	cp	BRD-K32107296	temozolomide	DNA alkylating agent
6610	-1.94	cp	BRD-K82091397	SB-239063	p38 MAPK inhibitor
6611	-1.94	cp	BRD-K18799075	BAY-59-3074	Cannabinoid receptor partial agonist
6593	-1.83	cp	BRD-K28761384	zuclopenthixol	Dopamine receptor antagonist
6594	-1.83	cp	BRD-K87991767	umbelliferone	Cyclooxygenase inhibitor
6595	-1.83	cp	BRD-A99571536	dubinidine	Anti-epileptic
6596	-1.83	cp	BRD-A75769826	SDM25N	Opioid receptor antagonist
6591	-1.81	cp	BRD-K60274257	dephostatin	Tyrosine phosphatase inhibitor
6586	-1.8	cp	BRD-K67506692	tyrphostin-AG-126	ERK1 and ERK2 phosphorylation inhibitor
6587	-1.8	cp	BRD-K16195444	oxymetazoline	Adrenergic receptor agonist
6588	-1.8	cp	BRD-K63165456	norcyclobenzaprine	Adrenergic receptor agonist
6589	-1.8	cp	BRD-K53523901	arctigenin	MEK inhibitor
6590	-1.8	cp	BRD-K40782193	QX-222	Sodium channel blocker
6583	-1.76	cp	BRD-A15079084	phorbol-12-myristate-13-acetate	PKC activator
6584	-1.76	cp	BRD-K53570330	carbofuran	Cholinesterase inhibitor
6577	-1.73	cp	BRD-A82590476	SDZ-NKT-343	Tachykinin antagonist
6572	-1.69	cp	BRD-K62289640	lylamine	Cannabinoid receptor agonist
6573	-1.69	cp	BRD-K05464208	JX-401	p38 MAPK inhibitor
6575	-1.69	cp	BRD-A46179541	doxapram	Potassium channel blocker
6570	-1.67	cp	BRD-K92778217	mefenamic-acid	Cyclooxygenase inhibitor
6562	-1.66	cp	BRD-K08417745	SID-26681509	Cathepsin inhibitor
6563	-1.66	cp	BRD-K08619838	tremorine	Acetylcholine receptor agonist
6564	-1.66	cp	BRD-A84174393	meloxicam	Cyclooxygenase inhibitor
6565	-1.66	cp	BRD-K35377380	I-OMe-AG-538	IGF-1 inhibitor
6558	-1.62	cp	BRD-A13807286	HA-14-1	BCL inhibitor
6559	-1.62	cp	BRD-K57179821	crotamiton	Antipruritic
6554	-1.59	cp	BRD-K14441456	tyrphostin-AG-556	EGFR inhibitor
6555	-1.59	cp	BRD-K35559145	levomepromazine	Dopamine receptor antagonist
6556	-1.59	cp	BRD-A42759514	ornidazole	Antiprotozoal
6544	-1.55	cp	BRD-A16934955	nalbuphine	Opioid receptor agonist
6545	-1.55	cp	BRD-K04185004	oxybuprocaine	Local anesthetic
6543	-1.53	cp	BRD-K20920669	cromoglicic-acid	Immunosuppressant
6541	-1.52	cp	BRD-K14767410	SC-560	Cyclooxygenase inhibitor
6542	-1.52	cp	BRD-A45140972	meclocycline	Bacterial 30S ribosomal subunit inhibitor
6537	-1.48	cp	BRD-K25875056	SC-9	Protein tyrosine kinase activator
6538	-1.48	cp	BRD-K07881437	danusertib	Aurora kinase inhibitor
6530	-1.45	cp	BRD-K29905972	axitinib	PDGFR receptor inhibitor
6527	-1.44	cp	BRD-K94379058	BML-190	Cannabinoid receptor inverse agonist
6528	-1.44	cp	BRD-A77299732	salubrinal	Eukaryotic translation initiation factor inhibitor
6520	-1.41	cp	BRD-K70281171	U-99194	Dopamine receptor antagonist
6521	-1.41	cp	BRD-K72783841	tyrphostin-AG-555	EGFR inhibitor
6522	-1.41	cp	BRD-K42098891	protriptyline	Tricyclic antidepressant
6523	-1.41	cp	BRD-A26711594	nicardipine	Calcium channel blocker
6515	-1.38	cp	BRD-K65146499	nabumetone	Cyclooxygenase inhibitor
6513	-1.37	cp	BRD-K40578143	GR-79236	Adenosine receptor agonist
6502	-1.3	cp	BRD-K36324071	NF-449	Purinergic receptor antagonist
6503	-1.3	cp	BRD-K14965640	ibuprofen	Cyclooxygenase inhibitor
6496	-1.29	cp	BRD-A11605036	thiocolchicoside	GABA receptor antagonist
6492	-1.27	cp	BRD-A43930669	L-368899	Oxytocin receptor antagonist
6493	-1.27	cp	BRD-K82484965	carmoxirole	Dopamine receptor agonist
6494	-1.27	cp	BRD-K15164005	apoptosis-activator-II	Carboxylesterase inhibitor
6495	-1.27	cp	BRD-K11742128	triprolidine	Histamine receptor antagonist
6491	-1.26	cp	BRD-K32311154	nifekalant	Potassium channel blocker
6489	-1.23	cp	BRD-K03816923	rottlerin	MAP kinase inhibitor
6481	-1.2	cp	BRD-K29173907	isoflupredone	Glucocorticoid receptor agonist
6482	-1.2	cp	BRD-K51662849	ilomastat	Matrix metalloprotease inhibitor
6483	-1.2	cp	BRD-K17561142	amiodarone	Potassium channel blocker
6479	-1.19	cp	BRD-K17075857	chloroxine	Opioid receptor antagonist
6470	-1.13	cp	BRD-K28907958	CD-437	Retinoid receptor agonist
6471	-1.13	cp	BRD-K80778372	RO-19-4605	GABA benzodiazepine site receptor inverse agonist
6472	-1.13	cp	BRD-K60511616	pravastatin	HMGCR inhibitor
6475	-1.13	cp	BRD-A75552914	isoxicam	Cyclooxygenase inhibitor
6469	-1.12	cp	BRD-K70557564	zosuquidar	P-glycoprotein inhibitor
6468	-1.11	cp	BRD-K93176058	AC-55649	Retinoid receptor agonist
6456	-1.09	cp	BRD-K91900765	VX-745	p38 MAPK inhibitor
6457	-1.09	cp	BRD-K85402309	dovitinib	EGFR inhibitor
6458	-1.09	cp	BRD-A62809825	thapsigargin	ATPase inhibitor
6459	-1.09	cp	BRD-K67831364	ZM-323881	VEGFR inhibitor
6460	-1.09	cp	BRD-K68332390	ponalrestat	Aldose reductase inhibitor
6461	-1.09	cp	BRD-K12079898	PD-160170	Neuropeptide receptor antagonist
6462	-1.09	cp	BRD-A58564983	selamectin	Nematocide
6463	-1.09	cp	BRD-K83023055	GR-135531	Melatonin receptor agonist
6464	-1.09	cp	BRD-K66876909	linezolid	Bacterial 50S ribosomal subunit inhibitor
6465	-1.09	cp	BRD-K93034159	cladribine	Adenosine deaminase inhibitor
6453	-1.06	cp	BRD-K98769987	flumazenil	Benzodiazepine receptor antagonist
6454	-1.06	cp	BRD-K40919711	BAPTA-AM	Potassium channel blocker
6447	-0.99	cp	BRD-K00959089	thenoyltrifluoroacetone	Chelating agent
6448	-0.99	cp	BRD-A16665823	butoconazole	Bacterial cell wall synthesis inhibitor
6449	-0.99	cp	BRD-K28470988	L-690330	Inositol monophosphatase inhibitor
6439	-0.95	cp	BRD-K84955386	hyperoside	Glucosidase inhibitor
6440	-0.95	cp	BRD-A96897502	U-74389F	Lipid peroxidase inhibitor
6441	-0.95	cp	BRD-K27351809	nomegestrol	Progesterone receptor agonist
6442	-0.95	cp	BRD-K24526313	levcromakalim	Potassium channel activator
6443	-0.95	cp	BRD-K67680372	CI-966	GAT inhibitor
6444	-0.95	cp	BRD-A16694057	bisphenol-a	PPAR receptor antagonist
6434	-0.92	cp	BRD-K63195589	tipifarnib	Farnesyltransferase inhibitor
6435	-0.92	cp	BRD-K24675965	LY-288513	CCK receptor antagonist
6436	-0.92	cp	BRD-A42553870	L-152804	Neuropeptide receptor antagonist
6437	-0.92	cp	BRD-A80641450	FR-139317	Endothelin receptor antagonist
6433	-0.9	cp	BRD-A31227688	kynuramine	Aryl hydrocarbon receptor activator
6431	-0.89	cp	BRD-K37516142	idebenone	Calcium channel modulator
6423	-0.88	cp	BRD-K02965346	SU-11274	Hepatocyte growth factor receptor inhibitor
6424	-0.88	cp	BRD-K36965586	m-chlorophenylbiguanide	Serotonin receptor agonist
6425	-0.88	cp	BRD-K34415467	trimethobenzamide	Histamine receptor antagonist
6426	-0.88	cp	BRD-K34995470	SU-1498	VEGFR inhibitor
6427	-0.88	cp	BRD-K35430135	SR-59230A	Adrenergic receptor antagonist
6428	-0.88	cp	BRD-K95921201	reserpine	Vesicular monoamine transporter inhibitor
6429	-0.88	cp	BRD-K85015012	NNC-05-2090	GAT inhibitor
6430	-0.88	cp	BRD-K56301217	ABT-737	BCL inhibitor
6422	-0.87	cp	BRD-K06712146	YM-90709	IL5 inhibitor
6417	-0.85	cp	BRD-A87719232	naproxen	Cyclooxygenase inhibitor
6418	-0.85	cp	BRD-K06753942	nobiletin	MEK inhibitor
6419	-0.85	cp	BRD-K52394958	GR-159897	Tachykinin antagonist
6420	-0.85	cp	BRD-K41713976	E-4031	Potassium channel blocker
6421	-0.85	cp	BRD-K86509404	iso-olomoucine	CDK inhibitor
6411	-0.81	cp	BRD-K70487031	flupentixol	Dopamine receptor antagonist
6412	-0.81	cp	BRD-K10177585	PSB-11	Adenosine receptor antagonist
6403	-0.78	cp	BRD-K01192156	tyrphostin-AG-112	Protein tyrosine kinase inhibitor
6404	-0.78	cp	BRD-A81795050	U-18666A	Oxidosqualene cyclase inhibitor
6405	-0.78	cp	BRD-K85871428	SC-68376	p38 MAPK inhibitor
6406	-0.78	cp	BRD-K96862998	pirfenidone	TGF beta receptor inhibitor
6407	-0.78	cp	BRD-K79366068	PSB-069	NTPDase inhibitor
6408	-0.78	cp	BRD-K92000912	AM-251	Cannabinoid receptor antagonist
6398	-0.74	cp	BRD-K14329163	BAY-K8644	Calcium channel activator
6399	-0.74	cp	BRD-K45068323	W-13	Calmodulin antagonist
6400	-0.74	cp	BRD-K60770992	pergolide	Dopamine receptor agonist
6402	-0.74	cp	BRD-K73109821	diazoxide	Potassium channel activator
6394	-0.73	cp	BRD-K78838262	austricine	Hypolipidemic
6389	-0.7	cp	BRD-A23359898	sibutramine	Serotonin reuptake inhibitor
6390	-0.7	cp	BRD-K48735772	PD-158780	EGFR inhibitor
6391	-0.7	cp	BRD-A64977602	mirtazapine	Adrenergic receptor antagonist
6392	-0.7	cp	BRD-K47639036	flavoxate	Acetylcholine receptor antagonist
6393	-0.7	cp	BRD-A65280694	molindone	Dopamine receptor antagonist
6380	-0.67	cp	BRD-K11163873	phenanthridone	PARP inhibitor
6381	-0.67	cp	BRD-A30655177	LFM-A13	BTK inhibitor
6382	-0.67	cp	BRD-K34170797	fexaramine	FXR agonist
6383	-0.67	cp	BRD-K87919739	tyrphostin-AG-825	Receptor tyrosine protein kinase inhibitor
6384	-0.67	cp	BRD-K66353228	zoxazolamine	Myorelaxant
6377	-0.64	cp	BRD-K47328134	lysylphenylalanyl-tyrosine	Heparin activation inhibitor
6371	-0.63	cp	BRD-A02990301	lofexidine	Adrenergic receptor agonist
6372	-0.63	cp	BRD-K62609077	scoulerine	Adrenergic receptor antagonist
6373	-0.63	cp	BRD-A00267231	hemado	Adenosine receptor agonist
6374	-0.63	cp	BRD-K35498378	alrestatin	Aldose reductase inhibitor
6375	-0.63	cp	BRD-K07303502	arachidonyl-trifluoro-methane	Cytosolic phospholipase inhibitor
6364	-0.6	cp	BRD-K14282469	LY-165163	Serotonin receptor antagonist
6365	-0.6	cp	BRD-K18816859	L-694247	Serotonin receptor agonist
6366	-0.6	cp	BRD-A35033682	eriodictyol	Cytochrome P450 inhibitor
6367	-0.6	cp	BRD-K87932577	CDK1-5-inhibitor	CDK inhibitor
6361	-0.56	cp	BRD-K08252256	diclofenac	Cyclooxygenase inhibitor
6363	-0.56	cp	BRD-K96354014	nifedipine	Calcium channel blocker
6357	-0.55	cp	BRD-K16336526	capsaicin	TRPV agonist
6354	-0.53	cp	BRD-K94144010	cotinine	Nicotine metabolite
6355	-0.53	cp	BRD-A45499626	UBP-302	Glutamate receptor antagonist
6350	-0.49	cp	BRD-A58955223	sulforaphane	Antineoplastic
6351	-0.49	cp	BRD-A33711280	metixene	Acetylcholine receptor antagonist
6344	-0.46	cp	BRD-A91699651	chloroquine	Antimalarial
6348	-0.46	cp	BRD-K36740062	GSK-1070916	Aurora kinase inhibitor
6349	-0.46	cp	BRD-K89997465	chlorpromazine	Dopamine receptor antagonist
6339	-0.42	cp	BRD-K06221026	DUP-697	Cyclooxygenase inhibitor
6340	-0.42	cp	BRD-K23335153	AMN-082	Glutamate receptor modulator
6341	-0.42	cp	BRD-K19227686	phenolphthalein	Indicator dye
6337	-0.39	cp	BRD-A18579359	wiskostatin	Neural Wiskott-Aldrich syndrome protein inhibitor
6338	-0.39	cp	BRD-A70407468	PSB-36	Adenosine receptor antagonist
6330	-0.35	cp	BRD-K52662033	lidocaine	Histamine receptor agonist
6324	-0.32	cp	BRD-K13800121	parecoxib	Cyclooxygenase inhibitor
6325	-0.32	cp	BRD-A49172652	lansoprazole	ATPase inhibitor
6326	-0.32	cp	BRD-K61314889	IWR-1-ENDO	PARP inhibitor
6327	-0.32	cp	BRD-A19633847	perhexiline	Carnitine palmitoyltransferase inhibitor
6328	-0.32	cp	BRD-K64994968	progesterone	Progesterone receptor agonist
6315	-0.28	cp	BRD-A41833852	naloxone	Opioid receptor antagonist
6316	-0.28	cp	BRD-K32526544	DCEBIO	Potassium channel activator
6317	-0.28	cp	BRD-A31575449	CGP-20712	Adrenergic receptor antagonist
6318	-0.28	cp	BRD-K40887525	ritanserin	Serotonin receptor antagonist
6322	-0.28	cp	BRD-K38197229	bumetanide	Solute carrier family member inhibitor
6310	-0.25	cp	BRD-K94920105	DR-2313	PARP inhibitor
6311	-0.25	cp	BRD-K79254416	decitabine	DNA methyltransferase inhibitor
6312	-0.25	cp	BRD-A19736161	ondansetron	Serotonin receptor antagonist
6306	-0.21	cp	BRD-K04170657	psoromic-acid	Ras GTPase inhibitor
6307	-0.21	cp	BRD-K15025317	BAY-11-7821	NFkB pathway inhibitor
6298	-0.18	cp	BRD-K92817986	BJM-CSC-19	MEK inhibitor
6299	-0.18	cp	BRD-K13926615	vardenafil	Phosphodiesterase inhibitor
6300	-0.18	cp	BRD-K46862739	metyrapone	Cytochrome P450 inhibitor
6301	-0.18	cp	BRD-K97764662	PD-173074	FGFR inhibitor
6291	-0.14	cp	BRD-K69688083	mestinon	Cholinesterase inhibitor
6292	-0.14	cp	BRD-K01493881	apigenin	Casein kinase inhibitor
6293	-0.14	cp	BRD-K89348303	ramipril	ACE inhibitor
6287	-0.11	cp	BRD-K86204871	terconazole	Sterol demethylase inhibitor
6285	-0.08	cp	BRD-K68507560	dicycloverine	Acetylcholine receptor antagonist
6283	-0.07	cp	BRD-K82357231	desloratadine	Histamine receptor antagonist
6284	-0.07	cp	BRD-A36066264	estradiol-benzoate	Estrogen receptor agonist
6279	-0.04	cp	BRD-A70649075	sulconazole	Sterol demethylase inhibitor
6280	-0.04	cp	BRD-K46424862	hymecromone	Monoamine oxidase inhibitor
6281	-0.04	cp	BRD-K01292756	pimozide	Dopamine receptor antagonist
6278	-0.03	cp	BRD-A10523515	GSK-429286A	Rho associated kinase inhibitor
4649	0	cp	BRD-K50324045	avrainvillamide-analog-6	nucleophosmin inhibitor
