# Supplementary material for: Drug Repurposing Applications to Overcome Male Predominance via Targeting G2/M Checkpoint in Human Esophageal Squamous Cell Carcinoma
Source: Cancers (Basel). 2022 Nov 28;14(23):5854. doi: 10.3390/cancers14235854 (PMC9741366; doi:10.3390/cancers14235854)
Supplement: Supplementary file 1 [file cancers-14-05854-s001.zip › Table S2.csv]

Table S2. T test results between two sexes in drug scores calculated by using CTRP2 as train data
Drugs	P values
paclitaxel	0.0019
SR.II.138A	0.0021
BRD.K16147474	0.0031
lapatinib	0.0037
triazolothiadiazine	0.0046
SB.743921	0.0061
decitabine	0.0064
MK.1775	0.0068
parbendazole	0.01
NSC632839	0.013
CR.1.31B	0.013
YK.4.279	0.013
mitomycin	0.014
erastin	0.015
BRD.K09587429	0.015
ML311	0.017
LY.2183240	0.018
isoevodiamine	0.02
CHM.1	0.022
gefitinib	0.023
docetaxel.tanespimycin..2.1.mol.mol.	0.024
SB.225002	0.026
masitinib	0.026
KX2.391	0.026
leptomycin.B	0.027
vincristine	0.028
bleomycin.A2	0.028
BRD9876	0.029
etoposide	0.029
navitoclax.gemcitabine..1.1.mol.mol.	0.029
AZD7762	0.032
nakiterpiosin	0.033
neratinib	0.033
PRIMA.1	0.034
methotrexate	0.036
SNX.2112	0.037
FQI.2	0.039
selumetinib.GDC.0941..4.1.mol.mol.	0.039
clofarabine	0.039
narciclasine	0.041
docetaxel	0.041
N9.isopropylolomoucine	0.043
SNS.032	0.044
BRD1812	0.046
gemcitabine	0.047
VU0155056	0.047
BRD.K02251932	0.048
GSK461364	0.048
WZ8040	0.052
brefeldin.A	0.054
tanespimycin.bortezomib..250.1.mol.mol.	0.056
fluorouracil	0.057
dacarbazine	0.057
omacetaxine.mepesuccinate	0.062
CD.437	0.066
carboplatin.etoposide..40.17.mol.mol.	0.067
ML029	0.071
NSC19630	0.073
procarbazine	0.077
LE.135	0.077
triptolide	0.077
GW.843682X	0.078
isonicotinohydroxamic.acid	0.078
BI.2536	0.079
CAY10576	0.081
BRD.K70511574	0.081
GSK4112	0.081
barasertib	0.082
SNX.2112.bortezomib..250.1.mol.mol.	0.083
topotecan	0.085
PHA.793887	0.089
ceranib.2	0.089
ML210	0.09
KHS101	0.092
X1S.3R.RSL.3	0.093
GSK2636771	0.093
ciclopirox	0.095
Merck60	0.095
piperlongumine.MST.312..1.1.mol.mol.	0.1
bosutinib	0.1
doxorubicin	0.11
GSK.3.inhibitor.IX	0.11
Compound.7d.cis	0.11
KU.0063794	0.11
KU.60019	0.11
momelotinib	0.11
JQ.1.vorinostat..2.1.mol.mol.	0.11
gossypol	0.12
SCH.79797	0.12
Ko.143	0.12
tanespimycin.gemcitabine..1.1.mol.mol.	0.12
doxorubicin.navitoclax..2.1.mol.mol.	0.12
ML083	0.13
Platin	0.13
lenvatinib	0.13
azacitidine	0.14
indisulam	0.14
JQ.1	0.14
BRD.K29313308	0.14
SGX.523	0.14
rigosertib	0.14
RAF265	0.14
palmostatin.B	0.14
BRD.K49290616	0.15
linifanib	0.15
X968	0.15
phloretin	0.15
BMS.345541	0.15
tanespimycin	0.16
CD.1530	0.16
epigallocatechin.3.monogallate	0.17
nilotinib	0.17
alisertib.navitoclax..2.1.mol.mol.	0.17
NVP.231	0.17
COL.3	0.17
manumycin.A	0.18
itraconazole	0.18
BRD.K61166597	0.18
BRD.K13999467	0.18
zebularine	0.18
SJ.172550	0.18
canertinib	0.18
X3.Cl.AHPC	0.18
ETP.46464	0.18
curcumin	0.19
cytarabine.hydrochloride	0.19
CHIR.99021	0.19
bendamustine	0.19
tipifarnib.P1	0.19
BRD.K51490254	0.19
BMS.270394	0.19
belinostat	0.19
BRD.K63431240	0.2
BRD.K96431673	0.2
BRD.K88742110	0.2
darinaparsin	0.2
BRD.K03536150	0.2
avicin.D	0.2
carboplatin.UNC0638..2.1.mol.mol.	0.21
BRD.M00053801	0.21
pyrazolanthrone	0.22
DBeQ	0.22
EX.527	0.22
BRD.K35604418	0.22
tosedostat	0.22
tamoxifen	0.23
serdemetan.SCH.529074..1.1.mol.mol.	0.23
BRD.K99584050	0.23
silmitasertib	0.23
AGK.2	0.24
tivozanib	0.24
StemRegenin.1	0.24
PX.12	0.24
BRD.K97651142	0.24
BRD.K27188169	0.24
vandetanib	0.25
BRD.K11533227	0.25
HLI.373	0.25
tigecycline	0.25
selumetinib.navitoclax..8.1.mol.mol.	0.25
pluripotin	0.25
ML334.diastereomer	0.25
ML162	0.26
cyclophosphamide	0.26
MI.1	0.27
SRT.1720	0.27
BRD.K02492147	0.27
BIBR.1532	0.27
ML312	0.27
BRD.K07442505	0.27
GSK.J4	0.27
importazole	0.28
BRD.K52037352	0.28
alisertib	0.28
STF.31	0.28
JQ.1.UNC0638..2.1.mol.mol.	0.28
BIRB.796	0.28
linsitinib	0.28
tacedinaline	0.28
tivantinib	0.28
PF.573228	0.29
SR1001	0.29
AT13387	0.29
ifosfamide	0.3
SB.431542	0.3
LRRK2.IN.1	0.3
apicidin	0.31
compound.1B	0.31
PI.103	0.31
CCT036477	0.31
BRD.K37390332	0.31
NPC.26	0.31
XL765	0.31
tandutinib	0.31
ML031	0.32
BRD.K41334119	0.32
piperlongumine	0.33
BRD.K66453893	0.33
selumetinib.BRD.A02303741..4.1.mol.mol.	0.33
selumetinib	0.33
BRD.K51831558	0.33
BRD.K80183349	0.34
BRD.K30019337	0.34
ML320	0.34
navitoclax.piperlongumine..1.1.mol.mol.	0.34
oxaliplatin	0.34
C6.ceramide	0.35
NVP.BSK805	0.35
navitoclax	0.35
BRD.K92856060	0.36
TPCA.1	0.36
pandacostat	0.36
fingolimod	0.36
axitinib	0.36
VER.155008	0.37
etomoxir	0.37
JQ.1.carboplatin..1.1.mol.mol.	0.37
WAY.362450	0.37
HBX.41108	0.37
CIL41	0.38
BRD.K44224150	0.38
B02	0.4
GANT.61	0.4
Repligen.136	0.4
OSI.930	0.4
FGIN.1.27	0.41
tipifarnib.P2	0.41
decitabine.carboplatin..1.1.mol.mol.	0.41
NVP.BEZ235	0.41
BRD6340	0.42
selumetinib.tretinoin..2.1.mol.mol.	0.42
avrainvillamide	0.42
KH.CB19	0.42
R428	0.42
PRL.3.inhibitor.I	0.43
vorinostat.carboplatin..1.1.mol.mol.	0.43
necrostatin.1	0.43
ibrutinib	0.43
VAF.347	0.43
tacrolimus	0.44
purmorphamine	0.44
UNC0638.navitoclax..1.1.mol.mol.	0.44
WP1130	0.44
AT7867	0.44
prochlorperazine	0.45
PAC.1	0.45
austocystin.D	0.45
NVP.TAE684	0.45
fumonisin.B1	0.45
BRD.K24690302	0.45
BRD.K34222889	0.45
niclosamide	0.45
BRD4132	0.46
tamatinib	0.46
BRD.K34485477	0.46
JQ.1.MK.0752..1.1.mol.mol.	0.46
vorinostat	0.46
CIL55	0.47
JQ.1.navitoclax..2.1.mol.mol.	0.47
trametinib	0.47
CID.5951923	0.48
BRD.K14844214	0.48
saracatinib	0.48
PYR.41	0.48
CI.976	0.48
BRD.K50799972	0.49
BRD8899	0.49
NSC23766	0.49
BRD9876.MK.1775..4.1.mol.mol.	0.49
RITA	0.5
MGCD.265	0.5
erismodegib	0.5
vorinostat.navitoclax..4.1.mol.mol.	0.5
MI.2	0.5
myricetin	0.51
HC.067047	0.51
navitoclax.pluripotin..1.1.mol.mol.	0.51
FSC231	0.52
I.BET151	0.52
PD.153035	0.52
oligomycin.A	0.53
ELCPK	0.53
lomeguatrib	0.53
AZD1480	0.53
teniposide	0.54
BRD1835	0.54
olaparib	0.54
BRD.K55116708	0.54
PLX.4032	0.54
AZ.3146	0.54
hyperforin	0.54
erlotinib	0.55
sirolimus	0.55
BRD.K45681478	0.55
afatinib	0.55
KPT185	0.55
CAY10594	0.56
SU11274	0.56
CIL55A	0.56
marinopyrrole.A	0.56
istradefylline	0.56
L.685458	0.57
NSC.74859	0.57
BRD.K33199242	0.57
nintedanib	0.57
ISOX	0.57
tretinoin.carboplatin..2.1.mol.mol.	0.57
ML258	0.57
GSK1059615	0.57
sorafenib	0.58
nutlin.3	0.58
foretinib	0.58
BRD.K16130065	0.58
crizotinib	0.58
X16.beta.bromoandrosterone	0.59
SID.26681509	0.59
daporinad	0.59
NSC48300	0.59
BRD.K85133207	0.59
MK.0752	0.59
Bax.channel.blocker	0.59
cediranib	0.59
carboplatin	0.6
MLN2238	0.6
pazopanib	0.6
semagacestat	0.6
BRD.K13185470	0.6
TG.100.115	0.6
neuronal.differentiation.inducer.III	0.61
BRD.K75293299	0.61
AZD8055	0.61
NVP.ADW742	0.61
BIX.01294	0.61
AA.COCF3	0.61
Ki8751	0.61
JW.55	0.61
dasatinib	0.62
ML050	0.62
PF.750	0.62
tretinoin	0.62
TG.101348	0.62
AM.580	0.62
LBH.589	0.63
BRD.K96970199	0.63
bortezomib	0.63
QS.11	0.63
temsirolimus	0.63
cytochalasin.B	0.64
pevonedistat	0.64
Compound.1541A	0.64
TGX.221	0.64
isoliquiritigenin	0.64
BRD.K42260513	0.64
BRD.K01737880	0.64
ruxolitinib	0.65
BRD.K79669418	0.65
BRD.A71883111	0.65
navitoclax.PLX.4032..1.1.mol.mol.	0.65
erlotinib.PLX.4032..2.1.mol.mol.	0.65
BRD.K48477130	0.65
KU.55933	0.66
BRD.K86535717	0.66
regorafenib	0.66
CAY10618	0.66
BRD.K03911514	0.66
CAL.101	0.66
crizotinib.PLX.4032..2.1.mol.mol.	0.66
thalidomide	0.66
BRD.K99006945	0.66
ciclosporin	0.67
BRD.K17060750	0.67
selumetinib.PLX.4032..8.1.mol.mol.	0.67
salermide.PLX.4032..12.1.mol.mol.	0.67
SMER.3	0.67
O.6.benzylguanine	0.67
PF.4800567.hydrochloride	0.67
CIL56	0.68
CIL70	0.68
GMX.1778	0.68
UNC0638	0.68
BRD.K26531177	0.68
blebbistatin	0.69
sitagliptin	0.69
MK.2206	0.69
brivanib	0.69
GDC.0941	0.69
dinaciclib	0.69
BCL.LZH.4	0.69
QW.BI.011	0.7
AC55649	0.7
GSK525762A	0.7
BRD.K58730230	0.7
methylstat	0.7
BRD.A05715709	0.7
betulinic.acid	0.71
fulvestrant	0.72
TW.37	0.72
nelarabine	0.72
cabozantinib	0.72
abiraterone	0.72
BRD.K30748066	0.72
BRD9647	0.73
FQI.1	0.73
pifithrin.mu	0.73
KW.2449	0.73
pifithrin.alpha	0.73
dexamethasone	0.73
BMS.536924	0.73
PF.184	0.73
cimetidine	0.74
bexarotene	0.74
parthenolide	0.74
myriocin	0.74
BMS.754807	0.74
selumetinib.MK.2206..8.1.mol.mol.	0.74
fluvastatin	0.74
pitstop2	0.74
JW.74	0.74
SN.38	0.75
BRD.K78574327	0.75
PRIMA.1.Met	0.75
BRD.K20514654	0.75
Mdivi.1	0.75
WZ4002	0.75
sildenafil	0.76
PDMP	0.76
tubastatin.A	0.76
obatoclax	0.76
spautin.1	0.76
JW.480	0.76
VX.680	0.76
simvastatin	0.77
imatinib	0.77
BRD.K27224038	0.77
ML203	0.77
cucurbitacin.I	0.77
quizartinib	0.77
navitoclax.birinapant..1.1.mol.mol.	0.77
tretinoin.navitoclax..4.1.mol.mol.	0.77
selumetinib.UNC0638..4.1.mol.mol.	0.77
PD318088	0.77
BRD.K27188169.navitoclax..2.1.mol.mol.	0.77
BRD.A94377914	0.78
AZD6482	0.78
navitoclax.sorafenib..1.1.mol.mol.	0.78
birinapant	0.78
sotrastaurin	0.78
necrosulfonamide	0.78
salermide	0.78
MG.132	0.78
BRD.K90370028	0.78
chlorambucil	0.8
NSC95397	0.8
IC.87114	0.8
RG.108	0.8
BRD.A02303741	0.8
trifluoperazine	0.81
PL.DI	0.81
selumetinib.piperlongumine..8.1.mol.mol.	0.81
BRD.A86708339	0.81
selumetinib.JQ.1..4.1.mol.mol.	0.82
UNC0321	0.83
necrostatin.7	0.83
BRD.A02303741.carboplatin..1.1.mol.mol.	0.83
AZD4547	0.83
OSI.027	0.83
PIK.93	0.83
neopeltolide	0.84
SCH.529074	0.84
SB.525334	0.84
navitoclax.MST.312..1.1.mol.mol.	0.84
BRD.K09344309	0.84
alvocidib	0.84
AZD7545	0.85
YM.155	0.85
BRD8958	0.85
KU.0060648	0.85
selumetinib.vorinostat..8.1.mol.mol.	0.85
YL54	0.85
BRD.K04800985	0.86
BRD.K19103580	0.86
BRD.K28456706	0.86
PF.543	0.86
sirolimus.bortezomib..250.1.mol.mol.	0.86
Ch.55	0.86
cerulenin	0.87
BRD.K41597374	0.87
BRD.K48334597	0.87
ZSTK474	0.87
ML239	0.87
entinostat	0.88
BRD.K64610608	0.88
veliparib	0.88
IPR.456	0.88
ISOX.bortezomib..250.1.mol.mol.	0.88
BRD.K55473186	0.88
skepinone.L	0.88
sunitinib	0.89
BRD.K34099515	0.89
BRD.K33514849	0.89
GW.405833	0.9
serdemetan	0.9
BRD.K71781559	0.9
vorapaxar	0.9
LY.2157299	0.9
NSC30930	0.91
SKI.II	0.91
ABT.737	0.91
cyanoquinoline.11	0.91
bardoxolone.methyl	0.91
A.804598	0.91
temozolomide	0.92
bafilomycin.A1	0.92
SR8278	0.92
BRD.K94991378	0.93
BRD.K71935468	0.93
IU1	0.93
BRD.K29086754	0.93
ML006	0.93
BEC	0.94
BRD.K27986637	0.94
BRD.A02303741.navitoclax..2.1.mol.mol.	0.94
ABT.199	0.94
RO4929097	0.94
MST.312	0.95
BRD.K84807411	0.96
GDC.0879	0.96
elocalcitol	0.97
BYL.719	0.97
MLN2480	0.97
dabrafenib	0.97
valdecoxib	0.98
ouabain	0.98
CBB.1007	0.98
PF.3758309	0.98
lovastatin	0.99
staurosporine	0.99
BRD.K66532283	0.99
PLX.4720	0.99
BMS.195614	0.99
selumetinib.decitabine..4.1.mol.mol.	0.99
Compound.23.citrate	1
decitabine.navitoclax..2.1.mol.mol.	1
AT.406	1
SZ4TA2	1
