# Supplementary material for: Drug Repurposing Applications to Overcome Male Predominance via Targeting G2/M Checkpoint in Human Esophageal Squamous Cell Carcinoma
Source: Cancers (Basel). 2022 Nov 28;14(23):5854. doi: 10.3390/cancers14235854 (PMC9741366; doi:10.3390/cancers14235854)
Supplement: Supplementary file 1 [file cancers-14-05854-s001.zip › Table S3.csv]

Table S3. T test results between two sexes in drug scores calculated by using GDSC2 as train data
Drugs	P values
VE.822_1613	0.015
Docetaxel_1819	0.018
Camptothecin_1003	0.023
AZD5991_1720	0.026
GNE.317_1926	0.031
Dihydrorotenone_1827	0.033
Topotecan_1808	0.036
Alisertib_1051	0.037
OSI.027_1594	0.039
X5.Fluorouracil_1073	0.047
IRAK4_4710_1716	0.048
Sapitinib_1549	0.052
PF.4708671_1129	0.054
Dactolisib_1057	0.059
Erlotinib_1168	0.06
Talazoparib_1259	0.062
Teniposide_1809	0.062
Irinotecan_1088	0.063
Cisplatin_1005	0.064
SB505124_1194	0.064
Eg5_9814_1712	0.064
Carmustine_1807	0.064
Docetaxel_1007	0.065
ABT737_1910	0.072
Acetalax_1804	0.073
BMS.345541_1249	0.074
Fulvestrant_1816	0.082
Afatinib_1032	0.083
ZM447439_1050	0.083
WEHI.539_1997	0.089
CDK9_5576_1708	0.099
PCI.34051_1621	0.1
Dactinomycin_1811	0.1
Pyridostatin_2044	0.1
Doramapimod_1042	0.11
Vorinostat_1012	0.12
Ruxolitinib_1507	0.12
Ibrutinib_1799	0.12
Oxaliplatin_1806	0.12
Mitoxantrone_1810	0.12
AZD3759_1915	0.12
TAF1_5496_1732	0.13
Nilotinib_1013	0.14
YK.4.279_1239	0.14
Temozolomide_1375	0.14
PAK_5339_1730	0.14
Afuresertib_1912	0.14
MK.2206_1053	0.15
VSP34_8731_1734	0.15
AGI.5198_1913	0.15
AT13148_2170	0.15
Vinblastine_1004	0.16
LCL161_1557	0.16
Osimertinib_1919	0.16
Niraparib_1177	0.17
Lapatinib_1558	0.18
Fludarabine_1813	0.18
GSK269962A_1192	0.19
WZ4003_1614	0.19
Mirin_1048	0.2
PD173074_1049	0.2
Paclitaxel_1080	0.2
Oxaliplatin_1089	0.2
GSK2606414_1618	0.2
Ulixertinib_1908	0.2
PLX.4720_1036	0.21
Tozasertib_1096	0.22
JAK1_8709_1718	0.22
P22077_1933	0.22
WIKI4_1940	0.22
PD0325901_1060	0.23
AZ6102_2109	0.24
NVP.ADW742_1932	0.25
Taselisib_1561	0.26
Ipatasertib_1924	0.26
Gefitinib_1010	0.27
PRT062607_1631	0.28
AGI.6780_1634	0.28
EPZ004777_1237	0.29
MK.8776_2046	0.29
Vincristine_1818	0.3
KU.55933_1030	0.33
Obatoclax.Mesylate_1068	0.33
Dabrafenib_1373	0.33
LGK974_1598	0.33
AZD5582_1617	0.33
AZD4547_1786	0.33
Olaparib_1017	0.34
AZD2014_1441	0.34
IWP.2_1576	0.34
PFI3_1620	0.34
OF.1_1853	0.34
ULK1_4989_1733	0.35
Gallibiscoquinazole_1830	0.35
Axitinib_1021	0.36
I.BRD9_1928	0.36
Vinorelbine_2048	0.36
Gemcitabine_1190	0.38
IGF1R_3801_1738	0.38
GDC0810_1925	0.38
LY2109761_1852	0.39
I.BET.762_1624	0.4
Savolitinib_1936	0.4
Nutlin.3a...._1047	0.41
Pevonedistat_1529	0.41
ERK_6604_1714	0.41
GSK2578215A_1927	0.41
Dinaciclib_1180	0.42
ML323_1629	0.43
Podophyllotoxin.bromide_1825	0.43
AZD7762_1022	0.44
LJI308_2107	0.44
AZD6482_2169	0.44
AZ960_1250	0.45
AZD6738_1917	0.45
Ribociclib_1632	0.47
AZD8055_1059	0.48
SCH772984_1564	0.51
AZD8186_1918	0.51
JQ1_2172	0.51
Leflunomide_1578	0.52
Uprosertib_1553	0.53
Uprosertib_2106	0.53
VE821_2111	0.53
BPD.00008900_1998	0.54
Navitoclax_1011	0.55
XAV939_1268	0.55
Foretinib_2040	0.55
AZD5438_1401	0.56
Sepantronium.bromide_1941	0.56
Luminespib_1559	0.57
Wnt.C59_1622	0.57
Zoledronate_1802	0.57
Venetoclax_1909	0.57
AZD5363_1916	0.58
Cytarabine_1006	0.59
Wee1.Inhibitor_1046	0.59
Buparlisib_1873	0.6
ERK_2440_1713	0.63
Sabutoclax_1849	0.63
PRIMA.1MET_1131	0.66
Trametinib_1372	0.66
Dactinomycin_1911	0.67
Bortezomib_1191	0.68
RVX.208_1625	0.68
Sinularin_1838	0.69
CZC24832_1615	0.71
Ulixertinib_2047	0.72
Alpelisib_1560	0.73
Nelarabine_1814	0.73
KRAS..G12C..Inhibitor.12_1855	0.73
Fulvestrant_1200	0.74
Linsitinib_1510	0.74
MIM1_1996	0.74
GSK591_2110	0.74
AZD1332_1463	0.76
OTX015_1626	0.76
NU7441_1038	0.77
BI.2536_1086	0.77
MIRA.1_1931	0.77
AMG.319_2045	0.78
UMI.77_1939	0.79
Tamoxifen_1199	0.8
IAP_5620_1428	0.83
EPZ5676_1563	0.83
Entospletinib_1630	0.83
Cediranib_1922	0.83
MG.132_1862	0.84
Pictilisib_1058	0.85
CDK9_5038_1709	0.85
AZD5153_1706	0.86
Cyclophosphamide_1512	0.87
BDP.00009066_1866	0.88
Entinostat_1593	0.89
Palbociclib_1054	0.9
Dasatinib_1079	0.9
MK.1775_1179	0.9
JAK_8517_1739	0.9
AZD1208_1449	0.91
BMS.754807_2171	0.91
RO.3306_1052	0.92
Picolinici.acid_1635	0.92
Rapamycin_1084	0.93
BMS.536924_1091	0.93
Telomerase.Inhibitor.IX_1930	0.93
Epirubicin_1511	0.94
Selumetinib_1736	0.94
BIBR.1532_2043	0.94
Staurosporine_1034	0.96
Elephantin_1835	0.96
Crizotinib_1083	0.97
Sorafenib_1085	0.97
GSK1904529A_1093	0.97
GSK343_1627	0.97
VX.11e_2096	0.97
Daporinad_1248	0.98
SB216763_1025	1
MN.64_1854	1
